# Supplementary material for: Template Method for Synthesizing Hierarchically Porous MIL-101(Cr) for Efficient Removal of Large Molecular Dye
Source: Materials (Basel). 2022 Aug 20;15(16):5763. doi: 10.3390/ma15165763 (PMC9416310; doi:10.3390/ma15165763)
Supplement: Supplementary file 1 [file materials-15-05763-s001.zip]

Archive with 1 entries (1 files):
- materials-1856910-supplementary.pdf
